# Supplementary material for: Detection of neutralizing antibodies against arboviruses from liver homogenates
Source: PLoS Negl Trop Dis. 2024 Dec 13;18(12):e0012740. doi: 10.1371/journal.pntd.0012740 (PMC11676865; doi:10.1371/journal.pntd.0012740)
Supplement: S1 Table — Legend: YFV: Yellow fever virus, MAYV: Mayaro virus, CHIKV: Chikungunya virus. ID: sample identification. Median virus neutralization values using liver homogenates in adapted plaque reduction neutralization assays are shown in percentages (results from three independent assays: A1-A3). YFV-, MAYV-, and CHIKV- infected groups consisted of six mice (i1-i6) as well as the respective mock-infected groups (m1-m6). (XLSX) [file pntd.0012740.s001.xlsx]

## Sheet: Planilha1
Virus	ID	Median virus neutralization (%)
		Dilution 1:20			Dilution 1:40			Dilution 1:80			Dilution 1:160
		A 1	A 2	A 3	A 1	A 2	A 3	A 1	A 2	A 3	A 1	A 2	A 3
YFV	i1	57.95	59.05	56.74	42.56	40.95	25.53	16.92	20.00	0.00	7.69	20.00	0.00
	i2	63.37	72.22	61.43	48.51	40.74	33.57	24.75	22.22	0.00	10.89	21.30	0.00
	i3	69.31	71.74	69.59	52.48	42.39	46.54	27.72	27.17	1.38	11.88	11.96	0.00
	i4	64.29	70.98	67.74	36.90	46.11	53.23	17.86	31.61	4.84	17.86	6.74	0.00
	i5	57.96	61.66	50.49	46.50	43.01	24.27	22.29	22.28	0.00	7.01	10.88	0.00
	i6	63.64	45.74	68.98	42.86	44.68	52.94	18.18	26.60	0.00	11.69	0.00	0.00
	m1	31.41	17.03	33.85	19.88	0.00	9.73	0.00	0.00	0.00	0.00	0.00	5.06
	m2	29.78	24.26	35.68	6.58	0.59	1.51	0.00	0.00	0.00	0.00	0.00	13.57
	m3	26.71	22.19	38.40	0.00	0.00	20.80	0.00	0.29	25.60	0.00	0.00	0.00
	m4	37.16	0.00	26.32	5.74	0.00	3.51	0.00	0.00	0.88	2.70	0.00	0.00
	m5	23.81	22.15	0.48	6.80	0.00	0.00	4.76	0.00	0.00	0.00	0.00	0.00
	m6	12.13	13.27	3.70	0.00	5.50	6.17	16.92	20.00	0.00	0.00	0.00	0.00
MAYV	i1	60.16	74.22	61.05	46.61	40.63	45.32	32.27	17.19	32.58	0.00	0.00	19.85
	i2	52.14	52.54	39.53	40.17	33.90	37.54	16.24	32.20	17.61	1.71	0.00	24.25
	i3	49.42	81.05	81.27	26.07	55.09	48.31	19.07	39.65	34.08	25.29	6.67	23.60
	i4	57.05	65.22	61.80	42.28	51.69	40.45	34.23	33.33	33.71	24.83	9.18	25.84
	i5	65.65	78.31	80.49	46.56	57.43	57.49	28.24	22.09	35.89	9.16	28.51	5.23
	i6	54.70	84.76	73.98	47.01	55.24	54.65	16.24	36.19	43.49	16.24	6.67	8.55
	m1	33.33	34.09	9.38	30.95	21.97	20.31	17.46	21.21	6.25	0.00	0.00	0.00
	m2	19.84	22.92	33.72	22.18	13.19	32.56	24.51	12.50	20.93	22.96	0.00	0.00
	m3	32.24	7.59	24.00	15.92	10.76	24.00	6.12	5.06	18.40	0.41	1.90	4.80
	m4	22.88	15.94	10.38	0.00	7.25	17.92	0.00	2.17	5.66	5.08	11.59	8.49
	m5	37.23	19.13	7.63	20.21	9.75	0.00	4.26	18.41	0.00	1.06	20.58	13.56
	m6	29.95	17.30	24.87	13.71	17.30	9.64	0.00	9.70	13.71	12.69	0.00	0.51
CHIKV	i1	40.71	59.18	38.61	25.00	50.20	22.15	12.14	41.22	4.43	0.71	28.16	0.63
	i2	46.49	70.09	64.81	27.76	52.99	37.24	11.71	47.86	23.17	16.39	15.38	9.09
	i3	59.71	68.18	59.20	46.04	68.18	39.80	32.37	51.82	23.75	10.79	33.64	4.35
	i4	50.73	58.55	51.37	35.48	40.93	11.85	17.89	20.21	17.33	12.61	30.57	0.00
	i5	46.99	68.85	73.62	30.72	58.20	47.24	22.29	44.26	31.29	15.66	40.98	12.88
	i6	45.29	65.16	66.19	30.09	61.29	35.25	10.64	31.61	3.60	8.81	0.00	0.00
	m1	17.27	32.51	11.31	7.27	13.43	0.00	0.00	15.55	0.00	0.00	0.00	0.00
	m2	14.04	0.00	0.00	8.09	7.24	0.00	19.15	6.58	0.00	0.00	0.00	0.00
	m3	28.83	0.00	0.00	18.02	1.35	0.00	0.00	2.70	0.00	0.00	10.14	0.00
	m4	0.00	0.00	0.00	0.00	0.00	0.00	0.00	0.00	0.00	0.00	4.53	0.00
	m5	0.00	8.19	2.58	0.00	19.57	0.00	0.00	18.86	0.00	0.00	0.00	0.00
	m6	0.00	2.67	0.00	0.00	1.33	0.00	0.00	0.00	0.00	0.00	0.00	0.00
