# Supplementary material for: Detection of neutralizing antibodies against arboviruses from liver homogenates
Source: PLoS Negl Trop Dis. 2024 Dec 13;18(12):e0012740. doi: 10.1371/journal.pntd.0012740 (PMC11676865; doi:10.1371/journal.pntd.0012740)
Supplement: S2 Table — Legend: acomplete significant model, bcomplete non-significant model, cminimal adequate model. (XLSX) [file pntd.0012740.s002.xlsx]

## Sheet: Planilha1
	Response variable	Explanatory variables	F	p
Infectedb	neutralization (%)	virus	6.1071	<0.001*
		dilution	193.7954	<0.001*
		virus/dilution	2.1187	0.053
Infectedc	neutralization (%)	virus	5.8987	0.003*
		dilution	193.7955	< 0.001*
Mocka	neutralization (%)	virus	31.8031	< 0.001*
		dilution	17.2953	< 0.001*
		virus/dilution	5.7768	< 0.001*
