# Supplementary material for: Detection of neutralizing antibodies against arboviruses from liver homogenates
Source: PLoS Negl Trop Dis. 2024 Dec 13;18(12):e0012740. doi: 10.1371/journal.pntd.0012740 (PMC11676865; doi:10.1371/journal.pntd.0012740)
Supplement: S3 Table — Legend: YFV: Yellow fever virus, ZIKV: Zika virus. Median virus neutralization values using liver homogenates in adapted plaque reduction neutralization assays are shown in percentages (results of triplicates). YFV-infected groups consisted of three mice. The negative control is liver homogenate obtained from uninfected animals (Neg), the positive control is sera from experimentally infected animal (pos 1), and the second positive control is composed of a mixture (1:1) of liver homogenate of uninfected animal and positive serum (pos2). (XLSX) [file pntd.0012740.s003.xlsx]

## Sheet: Planilha1
Virus	Group	Percentage of median virus neutralization (lowest and highest median values)
		Dilution 1:20	Dilution 1:40	Dilution 1:80	Dilution 1:160
ZIKV	YFV-infected	7.6 (1.3 - 19.1)	8.2 (0.0 - 18.5)	3.8 (0.0 - 8.6)	2.2 (0.0 - 13.3)
	Pos 1	46.9 (46.3 - 55.6)	33.8 (28.8 - 38.1)	27.5 (18.8 - 27.5)	14.4 (13.1 - 20.0)
	Pos 2	50.7 (48.1 - 52.0)	42.2 (42.2 - 46.8)	39.6 (38.3 - 41.6)	39.0 (40.9 - 35.7)
	Neg	10.5 (9.0 - 11.3)	2.3 (0.0 - 4.5)	0.0 (0.0 - 0.0)	3.8 (0.8 - 10.5)
