# Supplementary material for: Detection of neutralizing antibodies against arboviruses from liver homogenates
Source: PLoS Negl Trop Dis. 2024 Dec 13;18(12):e0012740. doi: 10.1371/journal.pntd.0012740 (PMC11676865; doi:10.1371/journal.pntd.0012740)
Supplement: S4 Table — Legend: Lowest (for infected groups) and highest (for mock groups) median neutralization values using liver homogenates in adapted plaque reduction neutralization assays were used for ROC analyses. Samples were grouped (n = 12; 6 infected + 6 mock) and compared by dilution. Analyses were made for each virus separately and considering all data together (n = 36). YFV: Yellow fever virus, MAYV: Mayaro virus, CHIKV: Chikungunya virus. AUC: area under the curve. dil: dilution. Analyses were carried out with Graph PadPrism 8.0.2. The asterisks indicate statistical significance. (XLSX) [file pntd.0012740.s004.xlsx]

## Sheet: Planilha1
		Lowest median neutralization values of infected group
		X
		Highest median neutralization values of mock group
Virus (sample size)	dil	AUC	p value
		(95% CI)
YFV	1:20	1.0 (1.0-1.0)	0.0039*
(12)	1:40	1.0 (1.0-1.0)	0.0039*
	1:80	0.64 (0.31-0.97)	0.4233
	1:160	0.75 (0.46-1.0)	0.1495
MAYV	1:20	1.0 (1.0-1.0)	0.0039*
(12)	1:40	0.94 (0.81-1)	0.0104*
	1:80	0.58 (0.24 – 0.93)	0.6310
	1:160	0.75 (0.44-1)	0.1495
CHIKV	1:20	1.0 (1.0-1.0)	0.0039*
(12)	1:40	0.92 (0.74-1)	0.0163*
	1:80	0.69 (0.38-1)	0.2623
	1:160	0.64 (0.31 – 0.97)	0.4233
ALL	1:20	1.0 (1.0-1.0)	<0.0001*
(36)	1:40	0.92 (0.83-1.0)	<0.0001*
	1:80	0.52 (0.33-0.71)	0.8247
	1:160	0.59 (0.40-0.78)	0.3425
