# Supplementary material for: Detection of neutralizing antibodies against arboviruses from liver homogenates
Source: PLoS Negl Trop Dis. 2024 Dec 13;18(12):e0012740. doi: 10.1371/journal.pntd.0012740 (PMC11676865; doi:10.1371/journal.pntd.0012740)
Supplement: S5 Table — Legend: RT-qPCR: reverse transcription polymerase chain reaction. PRNT: plaque reduction neutralization test. sample identification. P: positive; N: negative and -: not available. YFV: Yellow fever virus. ZIKV: Zika virus. A. guariba: Alouatta guariba; C. penicillata: Callithrix penicillata; C. geoffroyi: Callithrix geoffroyi; C. personatus: Callicebus personatus; C. nigrifrons: Callicebus nigrifrons. Carcasses were previously classified regarding the preservation status as good (G), intermediate (I), or bad (B) (see Sacchetto et al, 2020, reference 2). Results of RT-qPCR performed on NHP liver/or brain samples with information on the cycle quantification value (Cq) are shown (see Sacchetto et al, 2020, reference 2). The neutralization values observed in adapted PRNT using YFV or ZIKV are show per dilution. (XLSX) [file pntd.0012740.s005.xlsx]

## Sheet: Planilha1
Sample/carcass		RT-qPCR	YFV-PRNT/dilution							ZIKV-PRNT/dilution
Id	Taxa (status)		1:20	1:40		1:80	1:160	1:320	1:640	1:20	1:40	1:80	1:160
49	A. guariba (G)	P	99.2		94.3	78.8	48.6	34.7	9.4	-	-	-	-
29	C. personatus (G)	P	90.3		72.4	36.6	24.6	25.4	10.5	26.0	27.4	15.3	0.0
205	Callithrix sp (G)	N	86.5		78.2	48.8	5.3	17.7	-	57.9	39.1	20.3	10.5
26	C. penicillata (I)	P	84.6		76.0	59.7	36.5	21.9	6.4	17.4	26.7	0.0	6.8
174	C. nigrifrons (G)	P	77.4		51.8	28.1	5.5	0.0	-	3.7	4.4	12.5	5.1
10	C. nigrifrons (G)	P	72.0		47.7	30.8	15.9	3.7	0.0	1.1	0.0	0.0	0.0
56	C. nigrifrons (G)	P	71.2		54.8	30.8	25.0	5.8	0.0	10.4	5.7	11.8	11.1
36	Callithrix sp (I)	N	76.4		38.2	20.3	12.2	0.8	4.9	-	-	-	-
341	C. geoffroyi (G)	N	58.5		35.6	17.0	0.9	9.6	-	-	-	-	-
14	C. penicillata (I)	N	53.9		40.8	24.6	26.9	16.9	13.1	-	-	-	-
220	Callithrix sp (I)	N	41.7		21.74	8.7	0.0	-	-	-	-	-	-
62	C. penicillata (I)	P	40.7		16.8	3.5	14.2	23.9	22.1	-	-	-	-
50	A. guariba (G)	N	37.9		21.0	19.3	19.9	16.9	14.6	-	-	-	-
63	C. penicillata (I)	N	37.8		26.1	10.4	11.1	0.0	0.0	-	-	-	-
287	C. geoffroyi (I)	N	36.8		14.5	0.0	19.7	-	-	-	-	-	-
11	C. penicillata (G)	N	35.8		17.1	12.9	5.3	11.0	0.4	-	-	-	-
165	C. nigrifrons (I)	N	35.3		29.4	13.5	0.0	0.0	-	-	-	-	-
338	C. nigrifrons (G)	N	31.5		18.0	8.3	0.3	0.0	-	-	-	-	-
53	C. penicillata (G)	N	30.9		19.3	9.8	19.6	5.5	5.5	-	-	-	-
251	C. penicillata (I)	N	30.5		13.3	0.0	15.2	9.5	10.5	-	-	-	-
233	C. penicillata (G)	N	28.6		16.5	0.0	18.1	-	-	-	-	-	-
255	C. geoffroyi (G)	N	24.0		24.0	11.6	7.0	-	-	-	-	-	-
77	C. nigrifrons (B)	P	23.3		12.1	0.0	9.5	13.0	12.9	-	-	-	-
61	C. penicillata (I)	N	22.6		19.4	9.7	13.8	13.8	7.1	-	-	-	-
212	C. penicillata (G)	N	19.4		18.8	14.6	0.0	13.4	-	-	-	-	-
